# Supplementary material for: Mass drug administration of ivermectin in south-eastern Senegal reduces the survivorship of wild-caught, blood fed malaria vectors
Source: Malar J. 2010 Dec 20;9:365. doi: 10.1186/1475-2875-9-365 (PMC3016374; doi:10.1186/1475-2875-9-365)
Supplement: Additional file 1 — Number of mosquitoes captured by aspiration by mosquito species, village, year, phase, and date. The number of mosquitoes caught each aspiration collection by date and grouped by phase. *Coll - number of aspiration collections performed per phase. **Trtmt - whether or not a village was treated by IVM MDA. ***#ct - number of each mosquito species caught that aspiration collection. [file 1475-2875-9-365-S1.XLS]

## Sheet: Sheet1
S1
An. gambiae s.s.
			Phase 1									Phase 2									Phase 3
			coll* 1		coll 2		coll 3		coll 4			coll 1		coll 2		coll 3		coll 4			coll 1		coll 2		coll 3
Village	Year	Trtmt**	# ct***	date	# ct	date	# ct	date	# ct	date	Total	# ct	date	# ct	date	# ct	date	# ct	date	Total	# ct	date	# ct	date	# ct	date	Total
Ibel	2008	T	52	2010-08-05	15	2010-08-06	-		-		67	28	2010-08-09	17	2010-08-10	7	2010-08-11	5	2010-08-13	57	10	2010-08-15	-		-		10
Ndebou	2008	C	34	2010-08-07	-		-		-		34	23	2010-08-14	-		-		-		23	18	2010-08-16	-		-		18
Ndebou	2009	T	19	2010-08-24	36	2010-08-26	90	2010-09-03	53	2010-09-04	198	59	2010-09-07	43	2010-09-08	14	2010-09-09	24	2010-09-11	140	28	2010-09-13	53	2010-09-15	75	2010-09-18	156
Boundacoundi	2009	C	16	2010-08-24	6	2010-08-26	5	2010-09-03	25	2010-09-04	52	14	2010-09-07	13	2010-09-08	4	2010-09-09	23	2010-09-11	54	8	2010-09-13	15	2010-09-15	7	2010-09-18	30
Damboucoye	2009	T	94	2010-10-04	53	2010-10-07	95	2010-10-09	-		242	59	2010-10-12	18	2010-10-14	16	2010-10-16	10	2010-10-17	103	13	2010-10-18	9	10/120	9	2010-10-22	31
Nathia	2009	C	8	2010-10-04	7	2010-10-07	3	2010-10-09	-		18	7	2010-10-12	8	2010-10-14	5	2010-10-16	0	2010-10-17	20	9	2010-10-18	1	2010-10-20	2	2010-10-22	12
An. arabiensis
			Phase 1							Phase 2									Phase 3
			coll 1		coll 2		coll 3			coll 1		coll 2		coll 3		coll 4			coll 1		coll 2		coll 3
Village	Year	Trtmt	# ct	date	# ct	date	# ct	date	Total	# ct	date	# ct	date	# ct	date	# ct	date	Total	# ct	date	# ct	date	# ct	date	Total
Damboucoye	2009	T	17	2010-10-04	4	2010-10-07	16	2010-10-09	37	17	2010-10-12	10	2010-10-14	13	2010-10-16	2	2010-10-17	42	0	2010-10-18	9	10/120	4	2010-10-22	13
Nathia	2009	C	3	2010-10-04	10	2010-10-07	4	2010-10-09	17	10	2010-10-12	7	2010-10-14	11	2010-10-16	5	2010-10-17	33	4	2010-10-18	0	2010-10-20	7	2010-10-22	11
